# Supplementary material for: Vasculogenic Mimicry Occurs at Low Levels in Primary and Recurrent Glioblastoma
Source: Cancers (Basel). 2023 Aug 1;15(15):3922. doi: 10.3390/cancers15153922 (PMC10417556; doi:10.3390/cancers15153922)
Supplement: Supplementary file 1 [file cancers-15-03922-s001.zip]

Archive with 1 entries (1 files):
- cancers-2519026-supplementary.pdf
